# Supplementary material for: Sexual Dimorphism of Metabolomic Profile in Arterial Hypertension
Source: Sci Rep. 2020 May 5;10:7517. doi: 10.1038/s41598-020-64329-1 (PMC7200712; doi:10.1038/s41598-020-64329-1)
Supplement: Supplementary file 1 — Supplementary Tables 1, 2 and 3. [file 41598_2020_64329_MOESM1_ESM.xlsx]

## Sheet: Supplementary Table 1
SUPPLEMENTARY TABLE S1: Raw data used for statistical analysis
Group_Patient number (N= normotensive patient; H= hypertensive patient)	Gender (F and M)	Measured metabolites (μmol/L)
		Carnitine and acylcarnitines															Aminoacids																					Biogenic amines
		C0	C2	C3	C4	C5	C8	C10:1	C12	C12:1	C14:1	C14:2	C16	C18	C18:1	C18:2	Ala	Arg	Asn	Asp	Cit	Gln	Glu	Gly	His	Ile	Leu	Lys	Met	Orn	Phe	Pro	Ser	Thr	Trp	Tyr	Val	Ac-Orn	ADMA	alpha-AAA	c4-OH-Pro	Creatinine	Histamine	Kynurenine	Met-SO	SDMA	Serotonin	Spermidine	Spermine
N_1	F	24.7	5.17	0.254	0.148	0.164	0.278	0.165	0.155	0.213	0.158	0.084	0.163	0.062	0.193	0.124	183	43.7	41.6	5.29	14.6	313	93.4	173	66.1	46.7	98.2	121	18.2	38.8	57.1	98	62.5	77.6	38	35.7	118	0.311	0.439	0.744	10.6	58.9	0.754	1.22	1.01	0.75	0.166	0.249	0.261
N_2	F	33.7	5.79	0.395	0.311	0.203	0.318	0.242	0.214	0.253	0.175	0.114	0.167	0.063	0.155	0.126	295	63.1	44.2	6.76	28.6	507	112	239	79.4	80.5	134	155	25.1	107	66.5	169	125	97.3	50.8	63.6	158	0.317	0.522	0.541	12.5	43.9	0.766	1.77	1.45	0.612	0.089	0.332	0.408
N_3	F	34.2	3.85	0.399	0.156	0.183	0.37	0.231	0.193	0.251	0.134	0.077	0.232	0.095	0.265	0.224	325	51.5	41.7	6.16	19.6	492	48.4	297	89.3	72.5	132	140	31.3	86.4	54.8	154	140	141	55.9	70.9	161	0.277	0.44	0.676	8.73	49.3	0.75	1.58	1.09	0.505	0.129	1.09	0.281
N_4	F	41.9	5.62	0.532	0.274	0.197	0.33	0.186	0.169	0.228	0.143	0.076	0.167	0.072	0.161	0.123	304	78	61.2	4.95	25.8	538	112	415	78.2	57.9	104	156	22	63.2	56.3	334	196	187	42.4	49.5	140	0.997	0.461	0.6	14.7	60.9	0.749	2.29	1.13	0.784	0.126	0.28	0.284
N_5	F	20.1	2.6	0.311	0.174	0.186	0.233	0.129	0.145	0.206	0.091	0.047	0.109	0.052	0.098	0.11	303	72.8	41.5	4.75	30.7	566	44.5	299	85	57.5	115	110	24.3	92.6	61.1	214	159	86.3	46.6	44.9	154	0.413	0.461	0.661	10.3	48.2	0.751	1.8	1.46	0.624	0.191	0.243	0.215
N_6	F	17.5	3.81	0.162	0.119	0.202	0.247	0.152	0.16	0.221	0.113	0.064	0.208	0.095	0.205	0.121	195	46.7	50.2	7.82	23.9	350	39.4	250	73	44.1	95.1	110	20.7	89.1	49.1	117	161	114	39.1	49.9	126	0.293	0.437	0.494	8.52	41.5	0.757	1.54	1.21	0.566	0.171	0.498	0.259
N_7	F	31.2	10.3	0.282	0.162	0.222	0.461	0.27	0.242	0.254	0.205	0.139	0.241	0.083	0.212	0.145	287	34	46.4	4.86	18.9	349	90.2	211	66.1	67.8	130	120	21.3	56.6	55.7	129	103	114	47.4	46	131	0.426	0.464	0.702	6.16	66.2	0.756	1.57	1.12	0.685	0.378	0.416	0.253
N_8	F	23.3	4.04	0.204	0.115	0.19	0.272	0.164	0.195	0.212	0.136	0.065	0.256	0.092	0.288	0.226	231	26.7	50.5	15.5	17.1	337	58.3	241	75.7	56.5	105	94.1	19.2	92.7	50.3	96.2	134	95.1	43.5	43.1	119	0.307	0.45	0.417	11.3	45.3	0.765	1.11	1.29	0.633	0.376	1.05	0.271
N_9	F	31.1	4.46	0.317	0.217	0.162	0.376	0.181	0.17	0.201	0.119	0.065	0.135	0.057	0.111	0.058	273	67.5	34.8	4.6	19.2	379	79.7	242	61.7	56.4	105	73.3	22.6	43.5	50.9	151	101	90.6	47.7	48.7	129	0.399	0.481	0.474	12.3	42.1	0.756	2.01	1.14	0.579	0.128	0.188	0.249
N_10	F	32.2	3.77	0.35	0.139	0.164	0.211	0.125	0.15	0.172	0.12	0.072	0.453	0.143	0.511	0.398	447	29.8	50.1	5.8	23.7	554	73.6	278	70.3	73.3	128	146	25	93.6	51.1	148	135	106	50.8	52.7	149	0.297	0.647	0.496	5.08	45.2	0.749	1.62	1.27	0.665	0.102	3.18	0.297
N_11	F	18.3	2.94	0.357	0.132	0.17	0.246	0.133	0.132	0.166	0.093	0.048	0.109	0.049	0.09	0.066	322	55.1	30.7	19.2	22	352	55.8	277	77.4	60.3	111	106	17.7	93.8	54.4	168	141	80.2	42.8	51.2	133	0.197	0.457	0.463	9.87	34.2	0.745	2.15	1.59	0.598	0.091	0.302	0.224
N_12	F	37.4	8.76	0.495	0.17	0.225	0.319	0.207	0.31	0.315	0.146	0.081	0.233	0.168	0.222	0.082	207	77.4	64.9	4.76	32.5	403	145	285	72	60	111	147	22.3	69.7	59.3	98.3	143	139	55.6	53.8	131	0.605	0.716	0.685	19.1	64	0.795	3.29	2.56	0.67	0.374	0.387	0.272
N_13	F	40.5	4.33	0.699	0.311	0.225	0.266	0.162	0.144	0.218	0.106	0.062	0.145	0.07	0.137	0.118	376	56.5	40.6	2.21	24.3	590	53.9	390	77.5	57.6	132	111	21.3	82.7	56.3	173	111	68.5	32.5	48	132	0.749	0.487	0.505	10.3	71.4	0.75	2.22	1.31	0.809	0.105	0.234	0.212
N_14	F	36.2	4.46	0.544	0.368	0.295	0.48	0.407	0.237	0.275	0.146	0.124	0.165	0.068	0.126	0.132	423	64.9	46.9	7.08	21.4	447	95.3	306	78.8	92.9	148	163	26.3	91.2	65.8	258	115	147	50.1	77.2	148	0.548	0.483	0.644	22.9	48.7	0.769	2.47	1.33	0.661	0.127	0.247	0.262
N_15	F	38.2	7.27	0.444	0.225	0.218	0.467	0.333	0.321	0.33	0.21	0.144	0.202	0.093	0.165	0.121	238	69.4	48.7	4.82	31.7	467	49.6	332	72.2	60	113	98.6	19	63.1	53.3	124	98.3	81.8	47.2	47.9	118	0.284	0.514	0.541	11.1	75.6	0.746	3.01	1.47	0.886	0.064	0.308	0.221
N_16	F	38.2	5.97	0.721	0.293	0.222	0.216	0.135	0.135	0.216	0.101	0.059	0.14	0.054	0.131	0.123	262	69.3	42.2	4.17	25.7	367	103	348	71.8	64.3	137	110	24.8	58.2	53.8	109	118	104	44.7	50.7	149	0.3	0.524	0.593	10.6	78.3	0.769	2.03	1.49	0.73	0.156	0.242	0.252
N_17	F	25.9	4.16	0.352	0.218	0.211	0.334	0.274	0.203	0.256	0.165	0.102	0.149	0.056	0.122	0.096	349	57.4	33.9	4.85	27.1	447	107	249	67.2	51	117	128	18.9	56.5	51.5	156	63.2	73.1	39.4	43.8	115	0.596	0.514	0.595	9.5	73	0.747	1.82	1.07	0.82	0.066	0.226	0.214
N_18	F	25.8	3.26	0.332	0.275	0.181	0.309	0.161	0.169	0.207	0.122	0.067	0.123	0.079	0.129	0.076	277	49.9	29.9	3.07	18.3	499	95.1	327	57.5	48.8	98.6	100	16.4	50.6	43.8	127	102	90.7	43.2	48.4	123	0.478	0.406	0.535	10	50	0.747	1.18	0.987	0.501	0.096	0.194	0.229
H_1	F	36.8	5.88	0.492	0.295	0.241	0.994	0.621	0.342	0.384	0.227	0.141	0.201	0.089	0.235	0.166	356	103	64.3	7.62	55.3	725	56.3	385	95.5	98.4	182	144	32	98.1	71.1	224	155	162	64.6	57.4	139	0.71	0.664	0.646	18.1	134	0.751	4.02	1.16	1.02	0.06	0.282	0.215
H_2	F	28.6	6.3	0.59	0.216	0.195	0.327	0.244	0.214	0.309	0.166	0.104	0.172	0.067	0.159	0.114	345	87.9	49.1	6.14	32.9	483	126	338	76	80.3	166	123	20.4	83.2	63.7	137	127	91.6	54.3	70.7	151	0.909	0.55	0.665	12.4	71.4	0.756	2.26	1.24	0.804	0.197	0.279	0.234
H_3	F	46	8.39	0.458	0.338	0.311	0.429	0.493	0.234	0.46	0.148	0.096	0.163	0.067	0.136	0.082	300	151	57.2	11.2	74.1	546	64.8	338	81.5	99.4	158	173	28.6	56.1	76.4	178	109	79.9	46.5	58.4	136	2.44	0.557	0.792	33.8	361	0.746	5.53	0.898	1.52	0.117	0.217	0.214
H_4	F	34.1	8.01	0.474	0.208	0.236	0.485	0.356	0.273	0.306	0.192	0.115	0.202	0.092	0.217	0.156	327	83.5	35.9	4.71	21.6	502	68.4	336	71.9	81.1	142	138	22.5	75.3	58.6	163	112	88.6	49.3	60.9	143	0.622	0.495	0.675	10.5	67.4	0.763	2.26	0.997	0.783	0.077	0.28	0.242
H_5	F	36.6	6.4	0.43	0.154	0.208	0.276	0.203	0.177	0.215	0.132	0.076	0.174	0.076	0.202	0.185	357	78.7	48.2	7.86	29.8	442	79.9	215	82.5	62.7	142	141	25.2	99.3	58.7	204	119	120	55.2	59.8	135	0.664	0.575	0.709	11.9	45.1	0.753	1.94	1.16	0.704	0.162	0.284	0.217
H_6	F	31.3	5.49	0.255	0.181	0.173	0.338	0.294	0.241	0.349	0.191	0.109	0.201	0.082	0.201	0.128	248	114	39.8	7.79	38.6	510	84.4	314	82.4	69	139	165	26.8	108	65.8	159	127	105	53.9	67.7	137	0.673	0.454	0.794	9.16	55.1	0.747	3.43	1.15	0.664	0.106	0.231	0.204
H_7	F	43.8	5.11	0.419	0.257	0.32	0.36	0.263	0.231	0.294	0.155	0.104	0.171	0.061	0.174	0.129	306	112	48.8	7.85	25.6	554	69.1	220	78.7	83.1	164	137	28.4	67.7	64.6	142	109	108	53.6	57.1	142	0.876	0.531	0.576	16	52.8	0.76	1.7	1.1	0.771	0.179	0.203	0.224
H_8	F	29.6	6.75	0.429	0.224	0.204	0.397	0.35	0.276	0.397	0.197	0.13	0.143	0.065	0.157	0.111	476	98.1	61.5	6.23	32	591	95.6	352	89.1	78.5	165	157	28.1	97.1	64.6	188	146	123	58.4	85.9	139	0.875	0.582	0.774	19.1	72	0.753	3	1.3	0.742	0.173	0.248	0.238
H_9	F	47.9	9.33	0.748	0.374	0.291	0.657	0.378	0.275	0.272	0.179	0.118	0.192	0.086	0.199	0.148	361	107	44.9	7.32	29.1	624	88.7	360	99.2	74.8	141	162	26.2	89.9	61.5	217	179	142	55.1	68.3	140	0.985	0.566	0.785	23.7	46.2	0.754	2.36	0.926	0.591	0.133	0.327	0.268
H_10	F	46.5	5.92	0.844	0.362	0.232	0.242	0.12	0.152	0.189	0.109	0.051	0.221	0.086	0.193	0.197	308	77.1	44.9	4.98	28	489	55.6	298	77.2	81	158	126	22.3	97.2	65.5	119	102	97.7	56.4	58.6	137	0.32	0.533	0.581	8.63	52.7	0.762	1.71	0.971	0.768	0.166	0.212	0.208
H_11	F	25.4	3.69	0.315	0.163	0.165	0.567	0.289	0.264	0.291	0.172	0.111	0.153	0.06	0.153	0.101	306	117	46.3	7.29	18.2	485	59.9	283	78.2	74.1	149	159	22.9	53.7	61.4	179	133	89.9	46.7	54.3	139	1.42	0.522	0.568	14.8	64.1	0.75	2.49	0.878	0.69	0.072	0.278	0.224
H_12	F	33.9	6.44	0.37	0.273	0.2	0.312	0.211	0.221	0.293	0.172	0.104	0.172	0.077	0.161	0.098	260	60.6	45.4	6.22	29.6	517	49.6	368	73.6	54.6	118	130	23.2	55.3	51.3	132	115	86.3	50.5	48.5	126	0.52	0.501	0.603	10.5	81.2	0.758	1.88	0.947	0.753	0.103	0.318	0.212
H_13	F	33	4.21	0.481	0.203	0.257	0.266	0.159	0.167	0.233	0.114	0.054	0.146	0.07	0.144	0.113	410	139	64.6	10.4	28.7	576	178	358	96.5	109	234	151	36.5	84.7	82.8	242	193	127	61	82	147	1.4	0.543	0.901	15.9	71	0.763	2.91	1.76	0.896	0.191	0.157	0.212
N_19	M	41.4	4.68	0.581	0.28	0.355	0.457	0.257	0.225	0.248	0.173	0.097	0.171	0.078	0.19	0.146	283	55.4	42.6	4.3	25.3	657	45.1	294	91.1	85.1	183	139	27	84	71.7	228	122	135	50.4	70.2	151	0.566	0.51	0.965	13.4	81.8	0.747	2.92	1.3	0.69	0.059	0.416	0.218
N_20	M	35.7	7.53	0.489	0.194	0.318	0.526	0.317	0.368	0.331	0.263	0.112	0.227	0.154	0.205	0.102	342	91.9	52.3	4.76	28.8	568	73.1	304	80.2	110	168	110	27.7	63.2	57	175	134	143	47.8	45.3	157	0.652	0.418	1.16	19.2	110	0.766	2.95	2.4	0.843	0.136	0.312	0.253
N_21	M	39.9	4.18	0.441	0.212	0.274	0.273	0.16	0.17	0.22	0.114	0.068	0.164	0.071	0.144	0.113	360	64.5	48.1	4.97	26.6	438	156	249	79.2	90.9	170	148	23.8	61.1	55.6	169	81	114	65.3	59.3	133	0.421	0.529	1.31	28.2	94.7	0.757	2.73	1.04	0.693	0.084	0.378	0.243
N_22	M	30.9	4.17	0.402	0.215	0.269	0.265	0.139	0.179	0.265	0.117	0.057	0.192	0.069	0.152	0.081	222	78.1	46.2	4.75	27.5	416	83.6	241	76.5	89	177	117	24.6	52	51.8	231	113	113	48.8	62.1	148	0.421	0.483	0.807	13.9	103	0.762	2.69	1.42	0.721	0.172	0.33	0.255
N_23	M	42.5	5.17	0.422	0.318	0.265	0.316	0.182	0.217	0.234	0.17	0.089	0.211	0.092	0.229	0.15	300	81.9	46.4	7.49	28.2	466	49.5	311	89	55.5	114	156	25.3	72.1	55.4	152	121	131	56.1	57.6	130	0.479	0.441	0.659	12.3	83.3	0.751	1.76	0.975	0.743	0.161	0.498	0.216
N_24	M	46.8	3.72	0.66	0.246	0.258	0.306	0.212	0.182	0.271	0.125	0.077	0.152	0.08	0.148	0.116	301	81.7	62.5	5.05	24.8	577	134	363	94.4	111	225	142	33.7	81.8	64.1	159	132	184	62.6	59.3	154	0.312	0.472	0.633	14.5	77.1	0.765	1.74	1.66	0.685	0.084	0.245	0.285
N_25	M	34.9	5.47	0.356	0.209	0.259	0.414	0.266	0.29	0.288	0.178	0.098	0.175	0.073	0.137	0.069	199	102	43.2	3.11	30.3	517	65.6	286	73.3	83.5	139	130	24	42.8	51.9	170	94.5	112	55	44.5	146	0.949	0.479	0.902	22	112	0.762	1.65	0.816	0.756	0.173	0.236	0.234
N_26	M	29.6	4.85	0.301	0.153	0.238	0.677	0.414	0.309	0.283	0.194	0.126	0.266	0.11	0.268	0.207	379	56.4	39.3	8.59	30.1	517	82.3	235	74.9	115	231	169	28.4	80	75.6	170	110	99.3	57.8	68.9	148	0.471	0.554	0.879	14.1	90	0.746	2.91	0.998	0.682	0.096	1.13	0.23
N_27	M	47.5	3.99	0.522	0.303	0.269	0.263	0.139	0.169	0.202	0.116	0.062	0.165	0.074	0.188	0.16	266	53.4	48.9	4.19	21.4	403	77.6	265	68.6	66.2	124	106	25.8	67.7	47.7	192	85.1	118	43.9	51.1	134	0.472	0.413	0.568	14.4	64.3	0.768	1.37	1.05	0.613	0.101	0.207	0.234
N_28	M	34.6	3.93	0.518	0.234	0.227	0.213	0.125	0.129	0.212	0.08	0.042	0.142	0.052	0.122	0.1	387	51.3	44.2	4	24.5	473	54.6	210	73.4	92.9	169	96.3	20.8	48.8	58.1	151	70	99.8	49.3	51.4	145	0.219	0.411	2.22	8.72	84.3	0.748	1.86	0.931	0.655	0.117	0.412	0.231
N_29	M	33.4	4.22	0.319	0.145	0.193	0.456	0.366	0.178	0.255	0.118	0.085	0.175	0.063	0.164	0.177	385	40.3	51.6	4.22	25.4	657	57.8	265	86.6	110	193	124	31.8	73	66.3	199	101	109	59.6	61.6	143	0.551	0.474	0.604	12.7	82.6	0.762	2.62	1.07	0.727	0.087	0.49	0.217
N_30	M	28.2	3.92	0.43	0.163	0.203	0.278	0.16	0.216	0.29	0.136	0.063	0.184	0.06	0.161	0.085	318	29.7	45.3	6.51	40.5	478	164	339	88.7	74.8	155	124	31.4	99.9	66.6	186	109	128	66.1	80.9	136	0.386	0.47	0.654	8.98	91.3	0.767	3.09	1.33	0.721	0.154	0.362	0.263
N_31	M	36.1	2.53	0.472	0.225	0.39	0.311	0.222	0.156	0.209	0.102	0.078	0.131	0.086	0.128	0.118	297	61.7	53.8	6.25	25.9	572	104	327	88	88.1	178	114	27	95.7	68	145	123	162	58	57.8	162	1.16	0.471	0.747	12.4	89.4	0.767	2.47	1.18	0.801	0.423	0.331	0.23
N_32	M	36.4	4.18	0.595	0.253	0.29	0.36	0.296	0.218	0.284	0.154	0.107	0.178	0.08	0.18	0.163	384	57.8	48.3	6.76	32.4	608	115	361	82.5	86.4	160	160	29.7	87.3	70	182	141	127	67.5	61.5	151	0.839	0.463	0.777	12.7	95	0.755	2.25	0.963	0.69	0.121	0.306	0.253
N_33	M	32	4.93	0.448	0.296	0.287	0.403	0.277	0.254	0.264	0.14	0.111	0.251	0.105	0.137	0.17	397	95.8	66.9	27.3	27.7	491	316	292	69.6	118	194	184	35.8	84.8	76.3	213	198	145	48.8	78.4	165	0.742	0.629	0.799	12.6	68.1	0.765	2.68	2.01	0.743	0.558	0.955	0.271
N_34	M	28	6.95	0.444	0.205	0.239	0.331	0.244	0.222	0.298	0.184	0.127	0.197	0.086	0.196	0.174	347	111	49.3	8.84	42	615	86.5	208	76	81	156	150	30.7	106	66.9	168	136	134	55.5	86.2	153	0.873	0.551	0.742	17.3	66.5	0.746	2.37	1.76	0.726	0.065	0.235	0.211
N_35	M	27.1	3.7	0.498	0.242	0.357	0.555	0.386	0.288	0.282	0.189	0.124	0.196	0.088	0.182	0.173	385	49.8	52.3	6.58	25.6	512	60.1	234	88.6	66.5	143	145	23.3	85.1	60.9	167	125	122	52.5	63.9	132	0.577	0.517	0.692	6.6	74.8	0.751	1.97	1.03	0.821	0.172	0.265	0.219
N_36	M	30.7	5.91	0.28	0.222	0.203	0.746	0.402	0.257	0.309	0.235	0.138	0.2	0.066	0.223	0.169	263	43.6	49.3	5	31.6	516	52.4	238	73.6	67	152	107	23.5	72.8	63.5	151	96.5	101	37.2	58	132	0.384	0.539	0.457	8.06	69.4	0.755	1.92	0.901	0.838	0.079	0.381	0.217
H_14	M	46.9	6.1	0.602	0.279	0.322	0.282	0.231	0.195	0.326	0.129	0.088	0.162	0.077	0.132	0.118	417	75.1	45.9	5.25	27.1	453	89.7	283	78.5	110	205	157	28.5	65.1	67.9	156	110	137	60.6	59.7	152	1.33	0.492	1.3	25.6	132	0.755	3.58	2.11	0.897	0.067	0.318	0.216
H_15	M	40.8	4.26	0.452	0.201	0.29	0.323	0.347	0.179	0.224	0.124	0.08	0.106	0.073	0.098	0.103	398	92.1	40.4	4.64	30.8	592	64.6	311	70.3	79.7	118	169	23.6	69.1	63.4	248	95.5	98.9	62.7	80	132	1.38	0.367	1.07	19.3	95.4	0.744	2.85	1.18	0.667	0.063	0.206	0.21
H_16	M	43.6	6.78	0.555	0.308	0.216	0.276	0.208	0.163	0.235	0.119	0.066	0.153	0.077	0.179	0.166	345	89.7	65.3	5.52	28.7	469	79.7	290	78	75.7	142	161	24	78.5	62.1	189	110	134	45.4	50	142	0.542	0.515	0.655	29.8	65.8	0.749	2.1	1.8	0.636	0.285	0.201	0.226
H_17	M	58.6	9.91	0.6	0.49	0.262	0.619	0.339	0.335	0.372	0.241	0.127	0.157	0.073	0.126	0.08	264	97.8	47.5	5.05	18.1	490	58	202	54	117	197	143	30.1	37.3	67.2	137	118	94.7	54.8	59.9	142	0.479	0.462	0.795	8.75	97.6	0.751	3.46	0.842	0.734	0.229	0.31	0.235
H_18	M	18.1	4.71	0.242	0.252	0.258	0.431	0.278	0.257	0.386	0.185	0.126	0.197	0.075	0.189	0.143	229	52.8	49.9	7.28	64.2	459	62.8	236	69.4	72.3	118	103	19.2	65.8	58.6	151	82.2	120	33.8	36.6	124	1.19	0.564	0.957	30.3	285	0.751	4.01	1.36	1.41	0.052	0.484	0.215
H_19	M	32	3.02	0.439	0.25	0.234	0.251	0.107	0.146	0.203	0.093	0.045	0.144	0.08	0.159	0.101	395	73.6	49.8	4.78	35.4	549	51.1	246	77.7	84.1	168	119	24.8	77	67	197	109	122	53.4	67.7	139	0.638	0.534	0.719	18.9	103	0.763	3.11	1.23	0.847	0.064	0.263	0.209
H_20	M	31.1	3.63	0.448	0.297	0.217	0.314	0.188	0.175	0.199	0.125	0.059	0.11	0.062	0.102	0.047	493	80.8	47.8	6.71	26.4	624	119	282	57.5	82.1	147	117	23.9	54.8	52.3	201	97.1	98.3	46.4	43.9	117	0.465	0.455	0.535	12.1	93.3	0.745	2.83	1.05	0.982	0.087	0.183	0.201
H_21	M	38.2	4.23	0.594	0.282	0.251	0.242	0.138	0.154	0.243	0.084	0.045	0.137	0.068	0.124	0.108	340	109	57.7	7.96	35.8	637	84.1	269	79.2	80.1	166	120	26.6	66.4	66.9	210	115	139	53	76	145	0.839	0.508	0.679	29.8	94.9	0.754	2.36	1.5	0.904	0.118	0.186	0.209
H_22	M	41.5	5.68	0.582	0.283	0.313	0.296	0.246	0.217	0.346	0.134	0.093	0.156	0.078	0.133	0.117	333	63	37.4	4.52	24.4	417	87.3	242	77.7	91.5	177	125	22.3	64.9	63.7	147	96.7	106	55.8	58.4	162	1.23	0.468	1.34	21	119	0.754	2.85	1.88	0.809	0.066	0.29	0.221
H_23	M	26.9	7	0.387	0.226	0.194	0.343	0.179	0.215	0.312	0.202	0.11	0.199	0.076	0.235	0.17	229	86.5	50.7	5.6	32.3	461	42.8	217	59.7	70	122	75.1	21.1	63.9	55.9	145	110	91.3	26.3	64.1	135	1.67	0.493	0.469	13.4	65.6	0.747	1.09	1.27	0.781	0.096	0.258	0.207
H_24	M	34.4	5.59	0.47	0.246	0.255	0.338	0.289	0.25	0.392	0.187	0.125	0.319	0.145	0.296	0.313	424	71.6	55	12.9	41.6	633	94.1	304	76.5	89	168	145	24.1	82.3	73.1	230	138	109	52.7	82.2	167	1.5	0.591	0.558	14.3	129	0.847	3.45	4.94	0.861	0.219	0.595	0.419
H_25	M	35.8	5.62	0.52	0.241	0.259	0.31	0.16	0.181	0.235	0.123	0.059	0.197	0.126	0.196	0.09	382	39	54	5.52	26.8	407	104	374	72.2	79.8	140	111	27.7	83.4	61.7	153	130	140	56.3	53.5	155	1.52	0.405	0.812	36.3	95.1	0.768	2.77	1.53	0.72	0.471	0.406	0.233
H_26	M	22.9	4.23	0.264	0.165	0.183	0.369	0.219	0.184	0.232	0.148	0.072	0.233	0.099	0.206	0.094	330	43.9	27.3	4.03	20.3	439	90.3	154	56.1	38.6	78.7	78.7	14.4	33.3	39.9	104	83.5	56.6	20.5	38.3	83.7	0.991	0.481	0.492	6.21	69.1	0.761	1.66	0.813	0.837	0.076	0.156	0.203
H_27	M	18.6	2.09	0.29	0.244	0.23	0.271	0.201	0.17	0.255	0.098	0.069	0.11	0.062	0.095	0.1	271	61.8	78	8.34	50.1	517	117	354	70.6	62.2	101	95.4	25.3	95.4	64.2	103	143	175	39.5	69.8	137	0.674	0.494	0.603	26	67.5	0.771	1.88	1.67	0.707	0.354	0.219	0.239
H_28	M	33.4	5.1	0.425	0.243	0.243	0.82	0.503	0.246	0.277	0.172	0.114	0.185	0.086	0.203	0.156	293	72.4	45	4.67	36.1	569	58.3	210	59.7	49.6	93.9	100	24.6	65.2	53	201	112	105	45.1	55	117	0.476	0.504	0.685	16.6	72.9	0.748	2.19	1.08	0.759	0.1	0.215	0.222
[truncated: 104 more columns]

## Sheet: Supplemetary Table 2
SUPPLEMENTARY TABLE S2: VIP and loadings of metabolites measured in men plasma
Metabolites have been ordered according to their VIP (descending order)
VIP ≥ 1 indicates an important variable for the model; positive loading indicates relatively increased concentration in hypertensive group compare to normotensive group and vice versa
Metabolite	VIP	Loadings
His	1.64245	-0.610813
PC ae C34:0	1.62455	0.582292
PC ae C38:3	1.62358	0.55858
PC ae C32:2	1.60422	0.551483
SM (OH) C16:1	1.56074	0.530351
PC ae C36:1	1.55802	0.551709
Ac-Orn	1.52619	0.546807
PC ae C40:2	1.51885	0.501507
PC aa C30:0	1.51635	0.547632
PC ae C30:0	1.50511	0.536308
PC ae C38:5	1.48514	0.488
PC ae C40:3	1.47225	0.469222
PC ae C40:5	1.42315	0.434765
PC aa C40:3	1.41381	0.468734
PC ae C38:4	1.39686	0.441626
PC ae C40:6	1.39586	0.438739
PC aa C40:2	1.38707	0.49347
PC ae C40:4	1.37543	0.404636
PC ae C42:2	1.35303	0.421827
PC aa C38:0	1.34404	0.431303
PC ae C38:2	1.32093	0.444805
PC ae C36:0	1.32085	0.451145
Met	1.26538	-0.42108
PC ae C38:6	1.26108	0.400075
PC aa C42:6	1.25966	0.379034
PC ae C34:1	1.24441	0.430293
PC ae C36:2	1.23492	0.416629
PC ae C42:5	1.22581	0.318773
lysoPC a C26:1	1.21732	0.409143
SDMA	1.17696	0.43291
PC ae C30:2	1.1757	0.361369
SM (OH) C24:1	1.17304	0.306807
C4	1.16922	0.352041
SM C16:0	1.16062	0.336137
SM C16:1	1.15667	0.307361
Leu	1.15489	-0.382638
PC ae C36:5	1.15452	0.36608
SM (OH) C14:1	1.13958	0.314416
lysoPC a C18:2	1.13956	-0.397118
total DMA	1.12511	0.398289
SM C24:0	1.12494	0.347794
PC aa C42:1	1.12476	0.28707
PC ae C32:1	1.11298	0.318124
PC aa C36:6	1.10644	0.384753
PC aa C42:2	1.10393	0.39159
PC ae C42:4	1.10303	0.268084
lysoPC a C28:1	1.09858	0.354563
PC aa C42:0	1.09658	0.262246
Val	1.0759	-0.325208
PC aa C42:5	1.07138	0.327982
Spermidine	1.06957	-0.331668
SM (OH) C22:1	1.06883	0.265132
lysoPC a C18:1	1.0651	-0.369773
PC aa C28:1	1.0505	0.292613
Trp	1.04795	-0.36478
PC aa C42:4	1.03138	0.28573
lysoPC a C16:0	1.02757	-0.287809
PC ae C44:5	1.0252	0.197501
c4-OH-Pro	1.01838	0.337443
Thr	1.01682	-0.359225
PC aa C32:0	1.00998	0.256139
Lys	1.00914	-0.292387
PC aa C40:6	1.00618	0.312985
Orn	1.00422	-0.320221
PC ae C38:0	1.00283	0.268693
SM C24:1	0.998114	0.260871
SM C18:0	0.99032	0.253164
t4-OH-Pro	0.978382	0.314159
PC aa C38:5	0.969161	0.193796
PC ae C42:3	0.960082	0.179838
PC aa C36:0	0.959627	0.25837
PC aa C38:4	0.949327	0.272467
SM (OH) C22:2	0.942707	0.0832712
SM C26:1	0.939684	0.19877
C2	0.936346	0.25248
PC ae C44:6	0.932045	0.162306
Ile	0.925526	-0.269975
PC ae C42:1	0.920002	0.216281
lysoPC a C28:0	0.910677	0.279508
PC ae C36:4	0.909195	0.216597
SM C18:1	0.905161	0.142865
PC ae C36:3	0.90121	0.265995
PC aa C36:5	0.889399	0.296661
PC aa C32:3	0.887281	0.145921
PC aa C24:0	0.886089	0.287996
PC aa C40:5	0.883981	0.157677
lysoPC a C26:0	0.869218	0.259689
Creatinine	0.866274	0.239787
PC ae C44:4	0.865947	0.155374
C12	0.857022	-0.160368
lysoPC a C17:0	0.856524	0.162726
SM C26:0	0.851751	0.0775594
Met-SO	0.850811	0.193168
PC aa C34:1	0.845078	0.226428
SM C20:2	0.834814	0.101956
PC aa C38:6	0.834483	0.182069
Cit	0.832872	0.234697
PC aa C36:2	0.817673	0.132128
Phe	0.816344	-0.0955237
Ser	0.809498	-0.173028
lysoPC a C18:0	0.806784	-0.161542
Kynurenine	0.804486	0.216569
C16	0.792633	-0.187456
PC ae C44:3*	0.792118	0.108406
PC ae C40:1	0.790797	-0.0985672
PC aa C36:4	0.788966	0.120461
PC aa C34:2	0.78388	0.0198299
PC aa C36:1	0.783372	0.228825
PC aa C34:3	0.777693	0.142151
Glu	0.765937	-0.192639
PC ae C34:2	0.747278	0.192201
Asp	0.747243	-0.0855351
PC aa C36:3	0.740532	0.0830431
C12:1	0.736262	0.171952
C5	0.732929	-0.251451
PC ae C30:1	0.730882	0.205849
PC aa C40:4	0.718895	0.113758
PC ae C34:3	0.717685	-0.0418236
C14:1	0.710894	-0.108183
C10:1	0.709479	-0.0728128
PC aa C32:1	0.708025	0.223315
Gly	0.699248	-0.204485
C8	0.691637	-0.0934857
PC aa C38:3	0.678652	0.175622
PC ae C38:1	0.677684	0.134208
PC aa C34:4	0.676081	0.228421
C18	0.67589	0.0440791
Ala	0.667449	0.146013
C14:2	0.658203	-0.10366
Arg	0.657533	0.206715
Taurine	0.655009	0.102868
C18:2	0.636715	-0.115539
Spermine	0.635482	-0.103845
H1	0.630106	0.165358
PC aa C38:1	0.628959	0.156237
Tyr	0.628805	-0.105473
ADMA	0.610934	0.0393637
lysoPC a C20:4	0.591939	-0.0681079
lysoPC a C20:3	0.583237	-0.134423
Asn	0.556117	-0.0426686
C3	0.554366	0.0556743
Histamine	0.552639	0.0801049
Pro	0.541456	-0.158164
lysoPC a C24:0	0.521484	0.0987787
Serotonin	0.492107	-0.0523591
alpha-AAA	0.43326	-0.127108
PC aa C32:2	0.411827	0.144071
C0	0.410726	-0.00501301
C18:1	0.395578	-0.0924243
Gln	0.320609	-0.0486756
SM C22:3	0.247473	-0.0512103
lysoPC a C16:1	0.247201	-0.0774824
C16	0.286906	-0.0210258

## Sheet: Supplementary Table 3
SUPPLEMENTARY TABLE S3: VIP and loadings of metabolites measured in women plasma
Metabolites have been ordered according to their VIP (descending order)
VIP ≥ 1 indicates an important variable for the model; positive loading indicates relatively increased in hypertensive group compare to normotensive group and vice versa
Metabolite	VIP	Loadings
Arg	1.6222	0.152107
PC ae C36:5	1.59675	0.147813
PC aa C34:4	1.51093	0.133145
PC aa C36:4	1.4751	0.13183
PC aa C38:4	1.44322	0.130176
PC aa C32:2	1.42801	0.128553
Leu	1.42655	0.132831
PC aa C34:3	1.40699	0.118765
SM (OH) C14:1	1.34094	0.11196
C12:1	1.33884	0.116059
Phe	1.33556	0.118044
Ile	1.33164	0.115132
Ac-Orn	1.31211	0.116236
PC aa C42:4	1.31181	0.111833
Trp	1.31034	0.121788
PC aa C36:3	1.30943	0.105622
PC aa C34:2	1.28581	0.105379
PC aa C28:1	1.28299	0.111879
PC aa C36:6	1.27661	0.109217
PC aa C38:5	1.27525	0.103321
PC aa C36:2	1.26052	0.104238
PC ae C40:2	1.24077	0.0978562
alpha-AAA	1.24036	0.114057
PC aa C32:1	1.24022	0.0953475
PC aa C32:3	1.23862	0.102297
PC ae C30:2	1.23341	0.103155
lysoPC a C28:1	1.23251	0.10536
PC ae C36:4	1.22785	0.104679
PC aa C30:0	1.21075	0.0988163
PC aa C40:4	1.20902	0.0917576
PC ae C38:5	1.1999	0.107379
Kynurenine	1.1831	0.0977515
Lys	1.18121	0.0993129
His	1.17826	0.100132
Tyr	1.17801	0.104294
PC ae C38:6	1.16399	0.0967642
C10:1	1.16059	0.0983156
PC ae C30:0	1.15966	0.0893018
PC aa C34:1	1.15079	0.083351
Met	1.1495	0.0940086
PC aa C38:3	1.14893	0.0876354
PC ae C38:3	1.14386	0.0817775
PC ae C36:1	1.13707	0.0834166
PC aa C40:3	1.13596	0.0795828
PC aa C40:2	1.13293	0.0894862
Taurine	1.12173	0.104741
PC ae C32:2	1.12009	0.0845936
PC aa C32:0	1.10237	0.0766999
Cit	1.10142	0.0970935
SM (OH) C22:1	1.10028	0.0738201
c4-OH-Pro	1.09725	0.0842393
PC ae C36:2	1.09374	0.0828582
SM (OH) C22:2	1.08783	0.0706703
PC aa C40:5	1.0842	0.0744979
lysoPC a C16:0	1.07923	-0.0937602
PC ae C38:0	1.07876	0.0760705
t4-OH-Pro	1.07632	0.0817408
PC aa C42:6	1.075	0.0864395
PC aa C36:0	1.07136	0.0881796
PC aa C42:5	1.06807	0.0899899
PC ae C42:1	1.06664	0.066935
Spermine	1.0666	-0.0935126
PC ae C40:1	1.04727	0.0639229
SM (OH) C16:1	1.03795	0.0608254
PC ae C40:3	1.03267	0.0599878
PC ae C38:4	1.02734	0.0851617
PC ae C36:3	1.02685	0.080995
PC ae C42:2	1.02274	0.0665817
C12	1.02017	0.0807879
SM C24:0	1.01461	0.0685673
SM (OH) C24:1	1.01158	0.0589526
Gln	1.00706	0.0911931
PC aa C36:1	1.00569	0.0627483
SDMA	1.00415	0.0862812
total DMA	1.00367	0.0826384
SM C16:0	0.991139	0.0551559
PC ae C34:1	0.990279	0.0631697
PC ae C36:0	0.95884	0.0609237
lysoPC a C18:1	0.948466	-0.0745645
PC ae C34:2	0.946578	0.0690313
C8	0.945153	0.0794531
PC ae C44:3	0.942015	0.0570042
PC aa C40:6	0.937795	0.0662092
PC ae C40:6	0.932319	0.0560788
SM C16:1	0.931317	0.0580524
PC ae C32:1	0.929632	0.0693673
PC aa C38:6	0.929047	0.0564058
PC aa C38:0	0.914628	0.0697856
C14:1	0.914502	0.079285
PC aa C42:2	0.914474	0.0721986
Creatinine	0.906578	0.0728534
PC ae C42:3	0.906484	0.0253412
C5	0.90156	0.0714925
lysoPC a C17:0	0.899792	-0.0685456
PC ae C40:5	0.896041	0.071067
lysoPC a C26:1	0.886746	0.0720876
SM C24:1	0.882684	0.0307557
lysoPC a C18:0	0.874724	-0.071406
C0	0.870193	0.0689839
PC ae C38:2	0.869267	0.0466373
PC ae C34:0	0.852726	0.0517418
lysoPC a C28:0	0.841727	0.0258246
PC ae C40:4	0.838018	0.0608341
PC ae C30:1	0.837688	0.0586505
PC aa C42:1	0.836746	0.0605631
C14:2	0.829813	0.0650554
C2	0.825458	0.0682401
SM C18:0	0.819698	0.0146726
Asn	0.810856	0.0498772
PC aa C36:5	0.787083	0.0616059
lysoPC a C26:0	0.78572	0.0404935
PC ae C44:4	0.785592	0.0447977
Met-SO	0.775565	-0.070987
PC aa C24:0	0.775005	0.05554
SM C26:1	0.771329	0.0366088
lysoPC a C18:2	0.76505	-0.0647867
SM C18:1	0.758857	0.0146198
SM C26:0	0.748697	0.0327743
lysoPC a C16:1	0.734181	-0.00217551
lysoPC a C20:3	0.731163	0.00307815
Thr	0.726226	0.012583
C4	0.725256	0.0461497
Ala	0.7157	0.0549446
ADMA	0.71505	0.0640671
SM C20:2	0.704512	0.0299641
PC ae C38:1	0.691378	-0.0422893
PC ae C44:5	0.678718	0.0470608
C3	0.675657	0.0497231
PC ae C34:3	0.672324	0.0473995
Pro	0.669005	0.028649
Val	0.667342	0.0262255
SM C22:3	0.645647	0.0284051
Spermidine	0.633247	-0.0527011
PC aa C42:0	0.61879	0.0449703
Gly	0.618061	0.049193
PC ae C42:5	0.617903	0.0505264
PC ae C44:6	0.605641	0.0413156
Ser	0.600288	0.0199115
H1	0.582501	0.0327698
PC ae C42:4	0.576683	0.0112889
lysoPC a C20:4	0.499419	-0.01128
lysoPC a C24:0	0.473145	0.0247329
Orn	0.464277	0.032365
PC aa C38:1	0.459857	-0.04076
C18:2	0.45477	-0.0108648
Asp	0.432137	0.0349358
Serotonin	0.40691	-0.0312272
Glu	0.384171	0.0068897
Histamine	0.346724	-0.0255002
C18	0.323234	-0.0271925
C18:1	0.290393	-0.0107797
C16	0.286906	-0.0210258
